# Supplementary material for: A statistical model for describing and simulating microbial community profiles
Source: PLoS Comput Biol. 2021 Sep 13;17(9):e1008913. doi: 10.1371/journal.pcbi.1008913 (PMC8491899; doi:10.1371/journal.pcbi.1008913)
Supplement: S1 Table — (XLSX) [file pcbi.1008913.s006.xlsx]

## Sheet: Sheet1
Dataset	Sample size	Number of species	Bodysite	Phenotype	Median library size
Stool	239	332	Stool	Healthy	3047249
Vaginal	79	109	Posterior fornix	Healthy	1551533
IBD	103	210	Stool	65 CD/38 UC	718080
