# Supplementary material for: A statistical model for describing and simulating microbial community profiles
Source: PLoS Comput Biol. 2021 Sep 13;17(9):e1008913. doi: 10.1371/journal.pcbi.1008913 (PMC8491899; doi:10.1371/journal.pcbi.1008913)
Supplement: S2 Table — (XLSX) [file pcbi.1008913.s007.xlsx]

## Sheet: Sheet1
Simulation task	Goal	Evaluated dataset	Evaluated method	Evaluation metric	Test to compare between methods (if applicable)	Corresponding display items
Overall community structure simulation	Evaluate and compare different methods' performance in approximating the overall community structures in the original datasets	Stool, Vaginal, IBD	Dirichlet-multinomial (DM), log multivariate normal, metaSPARSim, SparseDOSSA 2	PERMANOVA R2 statistic on Bray-Curtis dissimilarity	Wilcoxn rank sum test	Fig 2A-2B and S3 Table
Individual feature distribution simulation	Evaluate and compare different methods' performance in approximating individual features' relative abundance distributions in the original datasets	Stool, Vaginal, IBD	Dirichlet-multinomial (DM), log multivariate normal, metaSPARSim, SparseDOSSA 2	Kolmogorov-Smirnov summary statistics	Wilcoxn signed rank test (matched by feature)	Fig 2C-2D and S4 Table
Spking in association between metadata and microbial features	Evaluate SparseDOSSA 2's functionality in introducing (i.e., spiking-in) associations between metadata variables and microbial feature abundances	Stool, Vaginal	SparseDOSSA 2	Fold change and odds ratios in feature non-zero relative abundance and prevalence post spike-in; corresponding p-values from (generalized) linear tests	N/A	Figs 3A-3B and S3
Spking in association between microbial feature-feature pairs	Evaluate SparseDOSSA 2's functionality in introducing (i.e., spiking-in) associations between pairs of microbial features	Stool, Vaginal	SparseDOSSA 2	Spearman correlation of simulated absolute and relative abundances between pairs of features post spike-in.	N/A	Figs 3B and S4 Fig
