# Supplementary material for: A statistical model for describing and simulating microbial community profiles
Source: PLoS Comput Biol. 2021 Sep 13;17(9):e1008913. doi: 10.1371/journal.pcbi.1008913 (PMC8491899; doi:10.1371/journal.pcbi.1008913)
Supplement: S3 Table — (CSV) [file pcbi.1008913.s008.csv]

Dataset	Method	Existing method	P value
Stool	SparseDOSSA 2	DM	1.5821457204897235e-14
Stool	SparseDOSSA 2	metaSPARSim	8.208285846891728e-4
Vaginal	SparseDOSSA 2	DM	1.5821457204897235e-14
Vaginal	SparseDOSSA 2	metaSPARSim	0.003972473120182986
IBD	SparseDOSSA 2	DM	5.17406093073428e-7
IBD	SparseDOSSA 2	metaSPARSim	0.08421080856984857
