# Supplementary material for: A statistical model for describing and simulating microbial community profiles
Source: PLoS Comput Biol. 2021 Sep 13;17(9):e1008913. doi: 10.1371/journal.pcbi.1008913 (PMC8491899; doi:10.1371/journal.pcbi.1008913)
Supplement: S4 Table — (CSV) [file pcbi.1008913.s009.csv]

Dataset	Method	Existing method	P value
Stool	SparseDOSSA 2	DM	7.220335865397526e-41
Stool	SparseDOSSA 2	metaSPARSim	3.9468276106720296e-35
Vaginal	SparseDOSSA 2	DM	2.976816436392872e-10
Vaginal	SparseDOSSA 2	metaSPARSim	3.8640141929143126e-8
IBD	SparseDOSSA 2	DM	2.312799647008283e-25
IBD	SparseDOSSA 2	metaSPARSim	1.1730908756018126e-30
